# Supplementary material for: A Novel CFA3 Locus Encompassing KCNIP4 Is Associated with Idiopathic Epilepsy in Siberian Huskies
Source: Genes (Basel). 2026 Apr 15;17(4):459. doi: 10.3390/genes17040459 (PMC13115692; doi:10.3390/genes17040459)
Supplement: Supplementary file 1 [file genes-17-00459-s001.zip]

Archive with 1 entries (1 files):
- genes-4237803-supplementary.pdf
